# Supplementary material for: Shared ancestry of algal symbiosis and chloroplast sequestration in foraminifera
Source: Sci Adv. 2023 Oct 12;9(41):eadi3401. doi: 10.1126/sciadv.adi3401 (PMC10569721; doi:10.1126/sciadv.adi3401)
Supplement: Supplementary file 2 — Movie S1 [file sciadv.adi3401_movie_s1.zip]

Archive with 1 entries (1 files):
- adi3401_Movie_S1.mp4
